# Supplementary material for: Piezo2 regulates colonic mechanical sensitivity in a sex specific manner in mice
Source: Nat Commun. 2023 Apr 15;14:2158. doi: 10.1038/s41467-023-37683-7 (PMC10105732; doi:10.1038/s41467-023-37683-7)
Supplement: Supplementary file 4 — Source Data [file 41467_2023_37683_MOESM4_ESM.xlsx]

## Sheet: Figure 1g
control	CNO ip		average
16.1	26		Figure 1g
22	29		control	CNOip
10	28.6		16.9857	28.2333
22.8	26.4
17.5	27.4		16.6571	29.8857
17.2	32
13.3			18.24	33.1
control	CNO ip
17.9	25.6
16.2	32.7
17.7	32
16	33.2
16.3	33.9
12.9	25.8
19.6	26
control	CNO ip
21	35.5
16.7	34.3
12	25.1
16.5	37.4
16.8	33.2
25.7
20.8
14.2
24.2
14.5

## Sheet: Figure 1h
			average
control 1	CNO1		Figure 1h
21.8	22.6		control	CNO
20.7	23.7		19.56	24.1
15.5	26.7
22.8	25.3		14	27.15
17	22.2
			21.4717	32.5
control2	CNO2
14.6	28.1
15	23.3
14	26.3
11.6	25.5
14.8	36
	30
	17
	31
control3	CNO3
21.38	35
21.35	28.6
18.5	38.1
19.1	31.9
25.6	28.9
22.9

## Sheet: Figure 2a, 2b
MALE									FEMALE
sham1		it blue light1		average					sham1	it blue light1		average
10		18.5		Figure 2a					27.4	26.1		Figure 2b
16.7		18.5		sham	i.t. blue light				36.9	31.9		sham	i.t. blue light
13		28.7		15.4429	22.57				32.8	38.3		31.4	35.15
21.2		12		20.0111	29.56				28	44.3		22.225	26.8143
14.1		17.2		17.1273	24.6857				30			22.9167	24.3429
17.5		21.1							28.3
15.6		34.1							30.2
		22							37.6
		24.7
sham2		28.9
22.4		it blue light2							sham2	it blue light2
21.3		40							24.2	31.8
10.9		18.6							21.3	18.3
16.9		27.2							17.1	27.1
21.5		31.1							20	21.5
21.1		30.9							21.7	22.8
28.1									23.2	35
23.3									26.2	31.2
14.6									28.2
									20.5
sham3		it blue light3							20.4
11.2		33.1							20.5
14.5		21.1							23.4
16.7		24
13.2		27.6
20.7		23.1							sham3	it blue light3
19.8		21.2							21	27.9
21.4		22.7							27.2	18.6
17.2									22.4	24.1
17.7									19.9	22.2
21.7									21.2	32.3
14.3									25.8	20.5
										24.8

## Sheet: Figure 2c, 2d
	MALE							FEMALE
	pre1	pre2	pre3	pre4	pre5			pre1	pre2	pre3
	23.8	19.6	17.1	17.4	18.9			21.4	18.6	22.4
	19.5	21.9	20.7	19.8	22.4			23.4	18.4	33.6
	19.2	21	14.8	19.6	19.8			24.5	19.6	31
	18.7	17.5	18.1	18.7	18.5			25.8	21.2	24.2
	28.2	15.3	17.2	20.8	21.6			22.2	20.3	27.1
			14.9	23	24			20.1	25.6	28.3
			14.8	23.5	18				23.2	18.4
									23.5	32.1
Average	21.88	19.06	16.8	20.4	20.4571	Figure 2c				19.8
										23.2
										30
							Average	22.9	21.3	26.3727	Figure 2d
	post1	post2	post3	post4	post5			post1	post2	post3
	30.5	26.1	26.9	33.2	34			22.7	22.6	27.8
	25.4	20.3	27	32	32			16.2	25.6	30.6
	33	23.5	19.8	25.4	22.5			21.7	24.8	26.9
	30.9	23.7	21.1	35.9	28.5			21	21.4	26.5
	30.5		22.7	27.1	32.5			32	16.1	14.75
			25.1	34.7				24	17.7	32.9
			24.5					20.4		24.6
			19.1					26		30.7
			30.2							27.3
			24.6
			22.9				Average	23	21.3667	26.8438	Figure 2d
Average	30.06	23.4	23.9909	31.3833	29.9	Figure 2c

## Sheet: Figure 2g
Piezo2 expression in DRG (#/105 µm2)
Male									Female
Piezo2;mCherry		#cells	area	normailzation		Average			#cells	area	normailzation		Average
Animal 1		41	444897	9.21562		16.968		Animal 1	25	118425	21.1104		21.7184
		27	133144	20.2788					27	130391	20.707
		65	461105	14.0966					28	121353	23.0732
		45	250361	17.974					25	113724	21.983
		30	128895	23.2748
								Animal 2	22	123229	17.8529		26.4678
Animal 2		70	439614	15.9231		15.1315			53	182676	29.0131
		57	355970	16.0126					50	153670	32.5373
		50	376247	13.2891
		60	392130	15.301
Animal 3		38	303802	12.5081		16.91
		27	128895	20.9473
		23	133144	17.2745
Piezo2-IR
Animal 1		23	137408	16.7384		15.0907		Animal 1	34	169433	20.0669		26.5728
		30	321471	9.33209					32	168692	18.9695
		48	280937	17.0857					38	109187	34.8028
		32	225894	14.1659					38	128203	29.6405
		26	121130	21.4646					41	131818	31.1035
		46	265162	17.3479					44	138910	31.6752
		27	249744	10.8111					52	199725	26.0359
		43	305206	14.0888					38	178246	21.3189
		32	216481	14.7819					38	148017	25.6727
									36	137328	26.2146
Animal 2		21	252507	8.31659		15.2063			40	149254	26.7999
		25	266309	9.3876
		40	226785	17.6378				Animal 2	31	137054	22.6188		19.508
		27	269707	10.0109					61	269533	22.6317
		30	210854	14.2278					40	215346	18.5748
		22	158395	13.8894					32	215210	14.8692
		27	131411	20.5462					43	222605	19.3167
		27	123620	21.8411					41	211322	19.4017
		25	119051	20.9993					46	229489	20.0445
									43	228016	18.8584
									41	221493	18.5108
									28	173498	16.1385
									44	186259	23.6231

## Sheet: Figure 3a
	0-11	11-16	16-21	21-26	26-31	31-36	36-41	41-46	46-51	51-56				0-11	11-16	16-21	21-26	26-31	31-36	36-41	41-46	46-51	51-56
Percentage:	1.26582	3.79747	20.2532	34.8101	19.6203	12.0253	5.06329	1.26582	1.89873	0			Percentage:	0.483092	3.38164	17.8744	27.5362	28.5024	13.5266	4.34783	2.41546	1.44928	0.483092
	ADULT MALE													ADULT FEMALE
	0-11	11-16	16-21	21-26	26-31	31-36	36-41	41-46	46-51	51-56				0-11	11-16	16-21	21-26	26-31	31-36	36-41	41-46	46-51	51-56
	10.168	12.57	16.569	21.68	26.054	31.892	36.341	41.726	47.673					8.64	13.501	16.798	21.77	26.29	30.02	37.862	43.761	46.4	52.529
	10.104	13.351	17.172	21.754	26.121	32.176	37.84	41.253	46.164						13.857	17.913	22.081	26.371	30.531	38.138	43.855	49.719
		15.465	17.231	21.917	26.746	32.396	37.883		46.88						15.19	17.989	22.244	26.784	31.127	38.49	42.01	48.529
		14.738	17.766	21.933	27.394	33.336	40.298								15.565	19.133	22.625	26.817	32.044	40.673	41.776
		15.845	17.943	22.326	28.149	33.452	36.063								15.991	19.819	22.79	27.026	32.218	39.324	42.337
		11.015	19.145	22.533	28.269	34.288	36.587								13.316	20.044	23.008	27.058	33.075	36.309
			19.283	22.627	28.657	34.343	37.713								14.218	20.415	23.493	27.375	33.222	37.674
			20.173	22.777	29.433	34.411	38.311									20.494	23.55	27.443	33.453	37.81
			20.412	22.785	29.534	34.559										20.585	23.991	27.502	33.484	39.679
			20.677	23.035	30.396	35.041										20.802	24.256	27.548	33.984
			17.685	23.09	30.75	35.525										19.329	24.486	27.561	35.567
			17.882	23.147	30.785	31.958										19.126	24.55	27.647	35.089
			18.008	24.393	26.304	32.432										16.004	24.551	27.84	34.684
			18.027	24.691	26.531	32.966										16.12	24.608	27.957	32.806
			18.105	25.883	26.548	33.481										16.521	24.99	28.001	32.785
			18.299	21.168	27.297	34.298										17.59	25.095	28.024	31.163
			19.23	21.176	27.651	32.225										17.604	25.375	28.307	31.232
			19.626	21.232	28.026	32.419										17.634	25.302	28.623	31.334
			19.685	21.334	28.404	35.534										18.157	24.698	28.767	31.686
			20.191	21.399	28.608											18.157	24.632	28.884	31.801
			20.329	21.53	28.628											18.214	24.442	29.052	31.881
			20.358	21.626	29.594											18.55	24.143	29.052	32.246
			20.667	21.914	30.226											18.731	23.541	29.073	33.041
			20.986	22.067	30.917											18.739	23.462	29.487	33.346
			16.285	22.139	26.34											18.739	23.459	29.982	34.013
			17.716	22.201	26.956											18.749	23.323	29.501	34.241
			18.339	22.272	27.05											19.11	23.228	28.944	34.372
			20.039	22.311	28.254											19.242	22.87	28.775	34.61
			20.257	22.441	29.083											19.242	22.511	25.996
			20.783	22.745	30.137											19.282	21.787	26.56
			20.896	22.867	30.328											19.554	21.489	26.83
			20.967	23.345												20.212	21.4	26.889
				23.426												20.337	21.148	27.033
				23.985												20.461	21.138	27.062
				24.027												20.512	21.539	27.146
				24.181												20.764	21.568	27.213
				24.198												20.831	21.647	27.213
				24.201													22.208	27.441
				24.286													22.264	27.592
				24.307													22.338	27.668
				24.378													22.927	27.685
				24.808													22.972	27.732
				24.839													23.106	28.024
				24.909													23.111	28.201
				25.02													23.175	28.219
				25.473													23.346	28.268
				25.797													23.747	28.361
				21.019													23.831	28.378
				21.371													24.112	28.413
				21.589													24.173	28.513
				21.994													24.213	28.519
				22.983													24.303	28.583
				23.854													24.56	28.819
				23.917													24.983	28.842
				24.469													25.296	29.595
																	25.8	30.482
																	25.896	30.643
																		30.664
																		30.792

## Sheet: Figure 3b
	<100	100-300	300-600	>600
male	1	125	109	53
female	6	48	197	111

## Sheet: Figure 3e, 3h
male				Average							Average
IB4+ PIEZO2				Figure 3e		CGRP + PIEZO2					Figure 3h
Section	Area od DRG section (micro meter square)	Total number of cells					Section	Area od DRG section (micro meter square)	Total number of cells
A1	222104	18	8.10431				A1	193983	7	3.60856
	209008	26	12.4397					142013	8	5.63329
	199616	19	9.51828					222045	8	3.60287	4.28157
	201538	12	5.95421	9.00413			A2	119864	7	5.83995
A2	241213	16	6.63314					127116	7	5.50678
	233837	22	9.40826					112159	7	6.24114
	129848	17	13.0922	9.71121				132775	8	6.02523	5.90328
A3	104966	15	14.2903				A3	123428	6	4.86113
	130711	12	9.18056					121422	6	4.94144
	225705	21	9.30418	10.925				137975	5	3.62384	4.47547
							A4	41546	2	4.81394
								36735	2	5.4444
Female								36687	3	8.17728	6.14521
IB4+ PIEZO2						CGRP + PIEZO2
Section	Area od DRG section (micro meter square)	Total number of cells					Section	Area od DRG section (micro meter square)	Total number of cells
A1	203092	22	10.8325				A1	73558	4	5.43789
	180078	37	20.5467					107960	6	5.55761
A2	205890	25	12.1424	14.5072				112846	6	5.31698
	211825	20	9.44176					137309	10	7.28284
A3	119404	19	15.9124	12.6771				183408	8	4.36186
	152572	16	10.4869					152433	10	6.56026
	130604	23	17.6105	14.0487				130576	9	6.89254	5.91571
							A2	120184	8	6.65646
								148922	11	7.38642
								157061	8	5.09356
								196150	9	4.58833
								175791	10	5.68857
							A3	161880	7	4.32419	5.62292
								125083	11	8.79416
								205100	5	2.43784
								244696	9	3.67803
								228086	7	3.06902	4.49476

## Sheet: Figure 4b, 4c
Piezo1							Figure 4b	Figure 4c								Figure 4b	Figure 4c	Piezo2							Figure 4b	Figure 4c								Figure 4b	Figure 4c
Male	Area	Piezo1+Nav (#)	#/area	Nav1.8+ #	% of Nav1.8		co-average	% average	Female	Area	Piezo1+Nav (#)	#/area	Nav1.8+ #	% of Nav1.8		co-average	% average	Male	Area	Piezo2+Nav (#)	#/area	Nav1.8+ #	% of Nav1.8		co-average	% average	Female	Area	Piezo2+Nav (#)	#/area	Nav1.8+ #	% of Nav1.8		co-average	% average
1.1	242509	3	1.23707	53	5.66038				1.1	198208	5	2.5226	72	6.94444				1.1	250483	21	8.3838	75	28				1.1	347109	37	10.6595	72	51.3889
1.2	164528	6	3.6468	66	9.09091		2.44193	7.37564	1.2	292552	5	1.7091	54	9.25926				1.2	150895	12	7.95255	38	31.5789				1.2	329634	38	11.5279	78	48.7179
									1.3	345370	6	1.73727	70	8.57143		1.98966	8.25838	1.3	200411	16	7.98359	62	25.8065		8.10665	28.4618	1.3	304971	33	10.8207	59	55.9322
2.1	211217	10	4.73447	78	12.8205																						1.4	255825	32	12.5086	50	64
2.2	211078	8	3.79007	56	14.2857				2.1	265067	3	1.13179	61	4.91803				2.1	215124	19	8.83212	66	28.7879				1.5	164402	16	9.73224	31	51.6129		11.0498	54.3304
2.3	177555	9	5.06885	74	12.1622				2.2	265838	3	1.12851	51	5.88235		1.13015	5.40019	2.2	241746	23	9.51412	65	35.3846
2.4	206437	4	1.93764	47	8.51064		3.88276	11.9448										2.3	158995	15	9.43426	72	20.8333		9.26016	28.3353	2.1	249724	30	12.0133	71	42.2535
									3.1	110871	4	3.6078	71	5.6338													2.2	265869	36	13.5405	88	40.9091
3.1	196524	8	4.07075	66	12.1212				3.2	272666	4	1.467	49	8.16327				3.1	207777	15	7.21928	68	22.0588				2.3	233906	26	11.1156	61	42.623
3.2	221846	4	1.80305	55	7.27273				3.3	200883	6	2.98681	58	10.3448				3.2	191735	19	9.90951	80	23.75				2.4	162142	23	14.1851	48	47.9167		12.7136	43.4256
3.3	216797	6	2.76757	78	7.69231				3.4	216231	4	1.84987	48	8.33333		2.47787	8.11881	3.3	183180	17	9.28049	63	26.9841		8.80309	24.2643
3.4	201840	5	2.47721	80	6.25		2.77964	8.33406																			3.1	280924	28	9.96711	47	59.5745
									4.1	207774	4	1.92517	56	7.14286				4.1	196823	18	9.14527	53	33.9623				3.2	160765	25	15.5506	39	64.1026
4.1	278306	11	3.95248	71	15.493				4.2	252041	5	1.9838	55	9.09091				4.2	84742	11	12.9806	36	30.5556				3.3	162359	21	12.9343	47	44.6809
4.2	242703	8	3.29621	66	12.1212				4.3	254258	4	1.57321	52	7.69231		1.82739	7.97536	4.3	140222	13	9.27101	31	41.9355		10.4656	35.4844	3.4	190107	30	15.7806	55	54.5455		13.5582	55.7258
4.3	268311	12	4.47242	87	13.7931
4.4	289536	13	4.48994	61	21.3115		4.05276	15.6797	5.1	246480	3	1.21714	45	6.66667				5.1	249348	17	6.81778	69	24.6377				4.1	185662	31	16.697	55	56.3636
									5.2	186613	4	2.14347	39	10.2564				5.2	270180	22	8.14272	63	34.9206				4.2	169729	27	15.9077	57	47.3684
5.1	215385	9	4.17856	90	10				5.3	257459	5	1.94206	66	7.57576				5.3	290511	23	7.91708	67	34.3284				4.3	152262	23	15.1055	42	54.7619		15.9034	52.8313
5.2	296960	6	2.02047	83	7.22892				5.4	176103	3	1.70355	45	6.66667		1.75155	7.79138	5.4	293852	25	8.50768	84	29.7619		7.84632	30.9121
5.3	234893	8	3.40581	92	8.69565																						5.1	237241	28	11.8023	56	50
5.4	128438	3	2.33576	46	6.52174		2.98515	8.11158	6.1	264641	5	1.88935	67	7.46269				6.1	292650	21	7.17581	56	37.5				5.2	228142	31	13.588	62	50
									6.2	294259	4	1.35935	48	8.33333				6.2	224412	18	8.02096	43	41.8605				5.3	247509	29	11.7167	53	54.717		12.369	51.5723
6.1	208761	3	1.43705	65	4.61538				6.3	250222	3	1.19894	62	4.83871		1.48254	6.87824	6.3	158779	13	8.18748	50	26		7.79475	35.1202
6.2	220452	2	0.907227	47	4.25532																						6.1	200831	28	13.9421	43	65.1163
6.3	221322	4	1.80732	71	5.6338																						6.2	256251	30	11.7073	43	69.7674
6.4	151169	2	1.32302	54	3.7037		1.36866	4.55205																			6.3	218670	26	11.8901	54	48.1481
																											6.4	210963	21	9.95435	43	48.8372		11.8734	57.9673

## Sheet: Figure 4e
	FEMALE1	FEMALE2	FEMALE3	total	Grand percent				MALE1	MALE2	MALE3	total	Grand percent
total poked	13	16	19	48					13	10	11	34
Responder	11	14	15	40	83.3333				8	7	8	23	67.6471
Nonresponder	2	2	4	8	16.6667				5	3	3	11	32.3529
	Percent	Percent	Percent						Percent	Percent	Percent
Responder	84.6154	87.5	78.9474		83.6876				61.5385	70	72.7273		68.0886
Nonresponder	15.3846	12.5	21.0526		16.3124				38.4615	30	27.2727		31.9114

[truncated: 13 more sheets: Figure 4g, Figure 5b, 5e, Figure 5h, Figure 6a,6b, Figure 6c, 6d, Figure 6e, 6f, Figure 7b, Figure 7c, 7d, 7e, Figure 8, Figure S3, Figure S8, Figure S9, Figure S10]
